# Supplementary material for: Blowfly-derived mammal DNA as mammal diversity assessment tool: Determination of dispersal activity and flight range of tropical blowflies
Source: Biodivers Data J. 2023 Sep 12;11:e108438. doi: 10.3897/BDJ.11.e108438 (PMC10509675; doi:10.3897/BDJ.11.e108438)
Supplement: Supplementary material 2 — Supplementary Table 2 [file bdj-11-e108438-s002.xlsx]

## Sheet: Sheet1
Records of Daily Mean Wind Speed, Maximum Wind Speed and Wind Direction
				Source: Malaysian Meteorological Department
Station:	P.LAT.PERT. KALUMPANG
Latitude:	3° 38' N
Longitude:	101° 33' E
Elevation:	71 m
Unit of speed:	metre per second
Unit of direction:	degree
	Date	Mean Wind speed (m/s)	Maximum Speed (m/s)	Directions (°)
	27/12/2015	0.8	4.2	10
	28/12/2015	0.4	2	30
	29/12/2015	1	5.6	80
	30/12/2015	0.8	6.3	360
	31/12/2015	0.8	5.8	270
	1/1/2016	0.6	3.3	270
	2/1/2016	0.6	5.9	270
	3/1/2016	0.7	6.1	40
	4/1/2016	NA	NA	NA
	5/1/2016	0.7	10.1	70
NA : Non-available due to defective data
